# Supplementary material for: Crosstalk of heat shock proteins and antioxidants with peroxisome biogenesis supports wheat thermotolerance
Source: Sci Rep. 2026 May 10;16:14700. doi: 10.1038/s41598-026-48451-0 (PMC13158294; doi:10.1038/s41598-026-48451-0)
Supplement: Supplementary file 1 — Supplementary Information 1. [file 41598_2026_48451_MOESM1_ESM.xlsx]

## Sheet: Metadata Example
SERIES
title	Real-time quantitative PCR analysis of Triticum aestivum leaves under heat stress
summary	Triticum aestivum leaves were collected under heat stress compared to non stressed plants during anthesis stage to assay peroxiosme biogenesis genes (pex11.3, pex11.4, Fis1A, DRP5B), antioxdant gens (CAT and SOD), and heat shock proteins (HSP90, and HSP101)
overall design	Comparative Ct experiments, 3-5 leaves on the each biological replicate were bullked to extract the RNA, 3 random biological plants were sampled per treatment and RNA isolated, notmalized, and cDNA synthesized, and equal amount of synthesied cDNA for each sample has used to assay the qPCR
contributor	Dr.Joseph Shenoda
contributor	Dr.Marwa Sanad
SAMPLES
# The corresponding example matrix table is included in the next worksheet.
Sample name	title	description	source name	organism	characteristics	molecule	label	platform	Passive Reference
SAMPLE 1	Misr 2- nonstressed	Control (non-stressed)	leaves during anthesis stage	Triticum aestivum	cDNA	total RNA	SYBR Green	ABI 7500 fast	ROX included
SAMPLE 2	Misr 2- stressed	Control (non-stressed)	leaves during anthesis stage	Triticum aestivum	cDNA	total RNA	SYBR Green	ABI 7500 fast	ROX included
SAMPLE 3	Line 4- nonstressed	Heat Treatment (stressed)	leaves during anthesis stage	Triticum aestivum	cDNA	total RNA	SYBR Green	ABI 7500 fast	ROX included
SAMPLE 4	Line 4- stressed	Heat Treatment (stressed)	leaves during anthesis stage	Triticum aestivum	cDNA	total RNA	SYBR Green	ABI 7500 fast	ROX included
PROTOCOLS
extract protocol	Total RNA was extracted with GeneJET™ Plant RNA Purification Mini Kit followed by DNase I treatment.
label protocol	PCR assays were performed using synthesized cDNA using High-Capacity cDNA Reverse Transcription Kit (Applied Biosystems) following the Manufacturer’s instructions. Reverse transcription was performed from 50 ng total RNA using the and PowerUp™ SYBR™ Green Master Mix (ThermoFisher). Quantitative real-time PCR were performed (Applied Biosystem Light Cycler 7500 Fast) with 40 cycles at 94 oC for 15 …
data processing	The normalization and all the data analysis were performed according to the manufacturers instructions using their web-based software package for each plate , and then the final normallization for the plates done manually in the excel sheets
data processing	For the normalization it uses the average of the housekeeping genes: ACTIN 7
data processing	Target gene signals normalized to housekeeping genes; 2^-deltaCt, where deltaCt = (Ct_Target − Ct_HKG)]
value definition	Matrix normalized worksheet reports normalized signal (against housekeeping genes).
value definition	Fold Change worksheet reports test/control
PLATFORM
title	qPCR dataset Triticum aestivum in response to heat stress qPCR assay panel
technology	q-PCR SYBR_GREEN
distribution	virtual
organism	Triticum aestivum
manufacturer	ThermoFisher

## Sheet: Matrix non-normalized Example
	# truncated example of Matrix with non-normalized data (raw Ct values for target gene)
Gene	ID_REF	SAMPLE 1	SAMPLE 2	SAMPLE 3	SAMPLE 4
		Misr 2- nonstressed	Misr 2- stressed	Line 4- nonstressed	Line 4- stressed
PEX11.3	A01	33.0183	35.3031	35.1909	34.9554
PEX11.3	A02	33.1076	35.1646	35.0176	34.9597
PEX11.3	A03	33.0306	35.2545	35.289	34.9874
PEX11.3	A04	33.1698	35.2163	35.2046	34.7085
PEX11.3	A05	33.0589	35.0189	35.2058	34.713
PEX11.3	A06	33.197	35.0303	35.1511	34.9524
PEX11.3	A07	33.2142	35.2417	35.1123	34.848
PEX11.3	A08	33.1185	35.2248	35.2163	34.7542
PEX11.3	A09	33.1169	35.2078	35.3409	34.9409
PEX11.4	A10	27.2038	28.3092	27.1046	26.2222
PEX11.4	A11	27.0117	28.2067	27.3423	26.2201
PEX11.4	A12	27.166	28.2472	27.2435	26.0835
PEX11.4	B01	27.0528	28.1402	27.0063	26.4749
PEX11.4	B02	27.1282	28.3273	27.0803	26.0664
PEX11.4	B03	27.2967	28.3047	27.7386	26.6579
PEX11.4	B04	27.1815	28.0246	27.1039	26.2493
PEX11.4	B05	27.0514	28.0016	27.2606	26.028
PEX11.4	B06	27.2303	28.1287	27.1124	26.8066
FIS1A	B07	29.8523	34.8031	33.027	34.3517
FIS1A	B08	29.6161	34.7982	33.274	34.9447
FIS1A	B09	29.9127	34.7494	33.1805	34.3585
FIS1A	B10	29.7938	34.9319	33.205	34.7724
FIS1A	B11	29.7487	34.9144	33.2944	34.6186
FIS1A	B12	29.9356	34.9692	33.0539	34.6001
FIS1A	C01	29.937	34.7944	33.2784	34.914
FIS1A	C02	29.9181	34.662	33.2103	34.4279
FIS1A	C03	29.9922	34.8445	33.2273	34.8417
DRP5B	C04	30.3791	32.1887	32.126	32.7393
DRP5B	C05	30.1917	32.2525	32.1793	32.8129
DRP5B	C06	30.1282	32.5155	32.4358	32.688
DRP5B	C07	30.1224	32.2193	32.3021	32.3794
DRP5B	C08	30.2193	32.4055	32.2099	32.9627
DRP5B	C09	30.0985	32.292	32.0157	32.7232
DRP5B	C10	30.2678	32.1063	32.2168	32.6563
DRP5B	C11	30.134	32.6532	32.3361	32.9211
DRP5B	C12	30.2422	32.4632	32.0511	32.914
CAT	D01	26.9224	28.6887	31.7211	29.8786
CAT	D02	26.3547	28.2525	31.8987	29.7393
CAT	D03	26.787	28.5155	31.9574	29.8129
CAT	D04	26.8193	28.5464	31.9651	29.9688
CAT	D05	26.9124	28.6885	31.572	29.3894
CAT	D06	26.6055	28.9612	31.979	29.9963
CAT	D07	26.9852	28.814	31.8126	29.8232
CAT	D08	26.8526	28.8667	31.3793	29.8988
CAT	D09	26.692	28.6194	31.4358	29.7744
SOD	D10	26.6558	28.4888	28.246	28.9902
SOD	D11	26.6021	28.9578	28.364	28.8004
SOD	D12	26.5255	28.8748	28.995	28.6833
SOD	E01	26.6574	28.7214	28.5113	29.9933
SOD	E02	26.5686	28.5698	28.9416	28.9633
SOD	E03	26.9544	28.6035	28.1072	27.8834
SOD	E04	26.9835	28.5938	28.5595	27.6865
SOD	E05	26.6793	28.9425	28.6647	28.9828
SOD	E06	26.7821	28.9835	28.5345	28.7793
HSP70	E07	31.7256	32.009	31.4522	31.2456
HSP70	E08	31.6358	32.1035	31.4292	31.1363
HSP70	E09	31.5064	32.2178	31.1106	31.1716
HSP70	E10	31.6329	32.2022	31.4011	31.2957
HSP70	E11	31.7198	32.0331	31.5099	31.0276
HSP70	E12	31.9556	32.3441	31.405	31.0506
HSP70	F01	31.7005	32.1012	31.315	31.4172
HSP70	F02	31.5383	32.0514	31.0184	31.2729
HSP70	F03	31.9013	32.413	31.2098	31.2244
HSP90	F04	30.3951	33.7707	31.9713	35.0316
HSP90	F05	30.3497	33.1409	31.8981	35.2243
HSP90	F06	30.2813	33.9286	31.2036	35.0695
HSP90	F07	30.4946	33.7163	31.5091	35.0833
HSP90	F08	30.3078	33.9669	31.8146	35.7409
HSP90	F09	30.2112	33.2175	32.0419	35.3986
HSP90	F10	30.1344	33.468	31.9403	35.0562
HSP90	F11	30.3857	33.1289	31.8451	35.0562
HSP90	F12	30.3782	33.0721	31.7498	35.0562

## Sheet: Matrix normalized Example
# truncated example of Matrix with PCR assay annotation columns and normalized target gene signal data
					SAMPLE 1	SAMPLE 2	SAMPLE 3	SAMPLE 4
ID_REF	Unigene	Symbol	Descsription	Gene Name	Misr 2- nonstressed	Misr 2- stressed	Line 4- nonstressed	Line 4- stressed
A01	Ta.pex11.3	PEX11.3	Peroxisome biogenesis	Peroxisomal biogenesis factor 11.3	1.81264	2.63547	0.443136	1.97892
A02	Ta.pex11.3	PEX11.3	Peroxisome biogenesis	Peroxisomal biogenesis factor 11.3	2.00194	2.49696	0.169865	2.88319
A03	Ta.pex11.3	PEX11.3	Peroxisome biogenesis	Peroxisomal biogenesis factor 11.3	1.8249	2.28771	0.341314	2.81093
A04	Ta.pex11.3	PEX11.3	Peroxisome biogenesis	Peroxisomal biogenesis factor 11.3	1.99128	2.41157	0.547791	2.24088
A05	Ta.pex11.3	PEX11.3	Peroxisome biogenesis	Peroxisomal biogenesis factor 11.3	1.83375	2.24179	0.428911	2.14535
A06	Ta.pex11.3	PEX11.3	Peroxisome biogenesis	Peroxisomal biogenesis factor 11.3	1.85677	2.14019	0.334204	2.28484
A07	Ta.pex11.3	PEX11.3	Peroxisome biogenesis	Peroxisomal biogenesis factor 11.3	1.89217	2.34094	0.223259	2.62066
A08	Ta.pex11.3	PEX11.3	Peroxisome biogenesis	Peroxisomal biogenesis factor 11.3	1.79643	2.33468	0.265062	1.76807
A09	Ta.pex11.3	PEX11.3	Peroxisome biogenesis	Peroxisomal biogenesis factor 11.3	1.98473	2.21777	0.683111	2.17047
A10	Ta.pex11.4	PEX11.4	Peroxisome biogenesis	Peroxisomal biogenesis factor 11.4	-3.27118	-5.86046	-4.09134	-4.67791
A11	Ta.pex11.4	PEX11.4	Peroxisome biogenesis	Peroxisomal biogenesis factor 11.4	-3.55815	-6.05538	-3.66627	-4.7199
A12	Ta.pex11.4	PEX11.4	Peroxisome biogenesis	Peroxisomal biogenesis factor 11.4	-3.30894	-5.96211	-3.7977	-4.72654
B01	Ta.pex11.4	PEX11.4	Peroxisome biogenesis	Peroxisomal biogenesis factor 11.4	-3.8072	-5.86929	-4.12227	-4.31524
B02	Ta.pex11.4	PEX11.4	Peroxisome biogenesis	Peroxisomal biogenesis factor 11.4	-3.83189	-5.78219	-3.96092	-4.58567
B03	Ta.pex11.4	PEX11.4	Peroxisome biogenesis	Peroxisomal biogenesis factor 11.4	-2.76531	-5.89983	-3.56275	-4.23975
B04	Ta.pex11.4	PEX11.4	Peroxisome biogenesis	Peroxisomal biogenesis factor 11.4	-3.68377	-5.9766	-4.2407	-4.66934
B05	Ta.pex11.4	PEX11.4	Peroxisome biogenesis	Peroxisomal biogenesis factor 11.4	-3.91292	-6.30091	-4.01447	-4.80976
B06	Ta.pex11.4	PEX11.4	Peroxisome biogenesis	Peroxisomal biogenesis factor 11.4	-2.83289	-5.90282	-3.99324	-3.81403
B07	Ta.fis1A	FIS1A	Peroxisome biogenesis	Mitochondrial fission 1 protein A	-2.07868	3.22723	-3.27742	1.46559
B08	Ta.fis1A	FIS1A	Peroxisome biogenesis	Mitochondrial fission 1 protein A	-2.34554	3.24622	-3.02006	2.08528
B09	Ta.fis1A	FIS1A	Peroxisome biogenesis	Mitochondrial fission 1 protein A	-1.92622	3.14045	-3.16023	1.42046
B10	Ta.fis1A	FIS1A	Peroxisome biogenesis	Mitochondrial fission 1 protein A	-2.17533	3.09382	-2.89559	1.93434
B11	Ta.fis1A	FIS1A	Peroxisome biogenesis	Mitochondrial fission 1 protein A	-1.92258	3.30117	-3.21905	1.70539
B12	Ta.fis1A	FIS1A	Peroxisome biogenesis	Mitochondrial fission 1 protein A	-1.83896	3.8398	-3.20966	1.67069
C01	Ta.fis1A	FIS1A	Peroxisome biogenesis	Mitochondrial fission 1 protein A	-1.94701	3.49185	-2.87721	2.11143
C02	Ta.fis1A	FIS1A	Peroxisome biogenesis	Mitochondrial fission 1 protein A	-1.89263	2.86209	-3.07144	1.62801
C03	Ta.fis1A	FIS1A	Peroxisome biogenesis	Mitochondrial fission 1 protein A	-1.91472	3.14763	-2.83809	1.8449
C04	Ta.DRP5B/Ta.ARC5	DRP5B	Peroxisome biogenesis	Dynamin-like protein ARC5	-2.62992	0.636975	-1.19969	-2.09348
C05	Ta.DRP5B/Ta.ARC5	DRP5B	Peroxisome biogenesis	Dynamin-like protein ARC5	-2.91325	0.785792	-1.04256	-1.87452
C06	Ta.DRP5B/Ta.ARC5	DRP5B	Peroxisome biogenesis	Dynamin-like protein ARC5	-3.08883	0.731863	-0.806377	-2.24611
C07	Ta.DRP5B/Ta.ARC5	DRP5B	Peroxisome biogenesis	Dynamin-like protein ARC5	-2.9068	0.670431	-1.01976	-2.5128
C08	Ta.DRP5B/Ta.ARC5	DRP5B	Peroxisome biogenesis	Dynamin-like protein ARC5	-2.78332	0.670708	-1.21354	-2.01458
C09	Ta.DRP5B/Ta.ARC5	DRP5B	Peroxisome biogenesis	Dynamin-like protein ARC5	-2.92302	0.536332	-1.47645	-1.9531
C10	Ta.DRP5B/Ta.ARC5	DRP5B	Peroxisome biogenesis	Dynamin-like protein ARC5	-2.93435	0.45151	-1.07538	-2.27727
C11	Ta.DRP5B/Ta.ARC5	DRP5B	Peroxisome biogenesis	Dynamin-like protein ARC5	-3.07816	1.18555	-0.956084	-2.0044
C12	Ta.DRP5B/Ta.ARC5	DRP5B	Peroxisome biogenesis	Dynamin-like protein ARC5	-3.06013	0.964452	-1.24105	-1.92737
D01	Ta.CAT	CAT	Antioxidant	Catalase gene	-3.20979	-4.28712	-2.774	-3.12614
D02	Ta.CAT	CAT	Antioxidant	Catalase gene	-3.87748	-4.67237	-2.7591	-3.39674
D03	Ta.CAT	CAT	Antioxidant	Catalase gene	-3.24517	-4.20158	-2.09119	-3.27756
D04	Ta.CAT	CAT	Antioxidant	Catalase gene	-3.21469	-4.34411	-2.5598	-3.25622
D05	Ta.CAT	CAT	Antioxidant	Catalase gene	-3.33921	-3.97831	-3.05285	-3.83797
D06	Ta.CAT	CAT	Antioxidant	Catalase gene	-3.42857	-3.90924	-2.44589	-3.01359
D07	Ta.CAT	CAT	Antioxidant	Catalase gene	-3.17793	-4.10652	-2.35586	-3.28161
D08	Ta.CAT	CAT	Antioxidant	Catalase gene	-3.25227	-4.12381	-3.52555	-3.60793
D09	Ta.CAT	CAT	Antioxidant	Catalase gene	-3.41286	-4.26546	-3.45323	-3.33607
D10	Ta. SOD1	SOD1	Antioxidant	superoxide dismutase 1	-5.36915	-2.34902	-5.32698	-5.98618
D11	Ta. SOD1	SOD1	Antioxidant	superoxide dismutase 1	-5.73576	-1.98002	-5.56979	-5.87142
D12	Ta. SOD1	SOD1	Antioxidant	superoxide dismutase 1	-5.60115	-1.9233	-4.93879	-6.20748
E01	Ta. SOD1	SOD1	Antioxidant	superoxide dismutase 1	-5.60789	-1.75445	-5.4008	-4.9405
E02	Ta. SOD1	SOD1	Antioxidant	superoxide dismutase 1	-5.76923	-2.19801	-4.99219	-5.80908
E03	Ta. SOD1	SOD1	Antioxidant	superoxide dismutase 1	-5.38343	-2.33024	-5.82659	-6.88015
E04	Ta. SOD1	SOD1	Antioxidant	superoxide dismutase 1	-5.95025	-2.34004	-5.37429	-7.24731
E05	Ta. SOD1	SOD1	Antioxidant	superoxide dismutase 1	-6.2545	-1.99134	-5.26909	-5.95094
E06	Ta. SOD1	SOD1	Antioxidant	superoxide dismutase 1	-5.53556	-1.95029	-5.39929	-6.1545
E07	Ta.hsp70	HSP70	Heat Shock Protein	Heat Shock Protein 70	1.67807	-0.960641	-0.243673	-0.654549
E08	Ta.hsp70	HSP70	Heat Shock Protein	Heat Shock Protein 70	1.27877	-0.758587	-0.356601	-0.703622
E09	Ta.hsp70	HSP70	Heat Shock Protein	Heat Shock Protein 70	1.35894	0.00848816	-0.670568	-0.638415
E10	Ta.hsp70	HSP70	Heat Shock Protein	Heat Shock Protein 70	1.32058	-0.40707	-0.203018	-0.368148
E11	Ta.hsp70	HSP70	Heat Shock Protein	Heat Shock Protein 70	1.70151	-0.587496	-0.154	-0.636245
E12	Ta.hsp70	HSP70	Heat Shock Protein	Heat Shock Protein 70	1.79171	-0.237466	-0.258857	-0.613276
F01	Ta.hsp70	HSP70	Heat Shock Protein	Heat Shock Protein 70	1.63845	-0.893338	-0.348875	-0.317591
F02	Ta.hsp70	HSP70	Heat Shock Protein	Heat Shock Protein 70	1.27442	-0.612493	-0.660497	-0.545165
F03	Ta.hsp70	HSP70	Heat Shock Protein	Heat Shock Protein 70	1.83741	-0.246343	-0.454051	-0.439423
F04	Ta.hsp90	HSP90	Heat Shock Protein	Heat Shock Protein 90	0.286716	1.25477	-2.52385	1.26117
F05	Ta.hsp90	HSP90	Heat Shock Protein	Heat Shock Protein 90	0.127634	1.03244	-2.75974	1.78829
F06	Ta.hsp90	HSP90	Heat Shock Protein	Heat Shock Protein 90	0.172851	1.84436	-3.50726	1.35862
F07	Ta.hsp90	HSP90	Heat Shock Protein	Heat Shock Protein 90	0.386131	1.6786	-2.53195	1.30175
F08	Ta.hsp90	HSP90	Heat Shock Protein	Heat Shock Protein 90	0.223604	1.34627	-2.29384	1.76658
F09	Ta.hsp90	HSP90	Heat Shock Protein	Heat Shock Protein 90	0.102728	1.11324	-2.06651	1.68774
F10	Ta.hsp90	HSP90	Heat Shock Protein	Heat Shock Protein 90	-0.144072	1.36334	-2.77656	1.73122
F11	Ta.hsp90	HSP90	Heat Shock Protein	Heat Shock Protein 90	0.26057	0.351843	-2.86579	1.42888
F12	Ta.hsp90	HSP90	Heat Shock Protein	Heat Shock Protein 90	0.344178	0.981984	-3.13922	1.07014

## Sheet: Fold Change
	# truncated example of Matrix with fold change data (test/control)
# Fold change data = test/control
# e.g., SAMPLEtest target gene signal normalized to housekeeping gene (2^-ΔCttest)/SAMPLEcontrol target gene signal normalized to HKG (2^-ΔCtcontrol)
# 2^-ΔΔCt, where -ΔΔCt = -[ΔCttest -ΔCtcontrol]
	ID_REF	Misr2 (stressed)/Misr2 (non-stressed)	Line4 (stressed)/Line4 (non-stressed)
PEX11.3	A01	0.662707	0.211749
PEX11.3	A02	0.773468	0.28983
PEX11.3	A03	0.754353	0.287987
PEX11.4	A04	5.97896	1.81045
PEX11.4	A05	5.21369	1.41249
PEX11.4	A06	5.99427	1.27301
FIS1A	A07	0.0250084	0.0356568
FIS1A	A08	0.0238387	0.0340019
FIS1A	A09	0.0294557	0.0361375
DRP5B	A10	0.0827243	2.07795
DRP5B	A11	0.0885802	1.89681
DRP5B	A12	0.067387	1.97089
CAT	B01	1.92235	1.65334
CAT	B02	1.68148	1.60556
CAT	B03	1.8458	1.22858
SOD1	B04	0.0893387	1.67386
SOD1	B05	0.0888417	1.38516
SOD1	B06	0.0708273	2.14855
HSP70	B07	4.02459	1.18256
HSP70	B08	4.04258	1.26044
HSP70	B09	4.4924	0.96343
HSP90	B10	0.653552	0.047378
HSP90	B11	0.453167	0.0677896
HSP90	B12	0.596463	0.0494713
