# Supplementary material for: Crosstalk of heat shock proteins and antioxidants with peroxisome biogenesis supports wheat thermotolerance
Source: Sci Rep. 2026 May 10;16:14700. doi: 10.1038/s41598-026-48451-0 (PMC13158294; doi:10.1038/s41598-026-48451-0)
Supplement: Supplementary file 3 — Supplementary Information 3. [file 41598_2026_48451_MOESM3_ESM.xlsx]

## Sheet: Supplementary table 1
# Extracted Correlation values of the PCA analysis for the tolerant genenotype (Misr2)
	HSP70 gene	HSP90 gene	SOD gene	CAT gene	PEX11.3 gene	PEX11.4 gene	FIS1A gene	DRP5B gene	Chl a	Chl b	Cartenoides	Total pigment	Proline content	TSS	H2O2	MDA	SOD	POX	CAT	Peroxisome Abundance	GY/m2
HSP70 gene	1	-0.8377	-0.9817	0.9721	-0.9829	0.9985	-0.9892	-0.9932	0.1166	-0.2718	0.5107	0.2277	0.9749	0.9949	0.9829	0.9846	0.9221	0.9448	0.9922	0.9719	-0.9768
HSP90 gene		1	0.8866	-0.865	0.8314	-0.8152	0.8035	0.8628	-0.1321	0.0916	-0.1329	-0.1112	-0.7538	-0.8539	-0.8263	-0.8392	-0.8609	-0.6687	-0.8687	-0.7731	0.8797
SOD gene			1	-0.9535	0.9589	-0.979	0.9705	0.9952	0.0015	0.3655	-0.3685	-0.0767	-0.9426	-0.988	-0.9712	-0.9886	-0.9212	-0.8858	-0.9974	-0.965	0.9912
CAT gene				1	-0.9927	0.9591	-0.947	-0.9592	0.2459	-0.1012	0.5503	0.3591	0.9054	0.9546	0.9194	0.9616	0.8643	0.8733	0.9592	0.9121	-0.9595
PEX11.3 gene					1	-0.975	0.9738	0.972	-0.1723	0.1654	-0.598	-0.3272	-0.9395	-0.9703	-0.943	-0.9788	-0.8909	-0.9163	-0.9687	-0.9228	0.972
PEX11.4 gene						1	-0.9918	-0.9924	0.0849	-0.3116	0.5111	0.2006	0.983	0.9951	0.9873	0.9834	0.922	0.9552	0.991	0.9783	-0.9727
FIS1A gene							1	0.989	-0.0147	0.3285	-0.5469	-0.179	-0.9891	-0.9932	-0.9886	-0.9878	-0.9462	-0.9665	-0.9835	-0.9511	0.9792
DRP5B gene								1	-0.0196	0.3432	-0.4416	-0.1277	-0.969	-0.998	-0.9864	-0.9937	-0.9387	-0.9259	-0.9993	-0.9681	0.992
Chl a									1	0.8221	0.3532	0.8901	0.0143	0.0372	0.0005	-0.0156	-0.0568	0.0644	0.0267	0.0507	0.0245
Chl b										1	0.2276	0.7957	-0.3519	-0.3256	-0.3624	-0.3523	-0.2936	-0.2912	-0.3466	-0.4154	0.3346
Cartenoides											1	0.7123	0.5449	0.4639	0.4488	0.4854	0.3989	0.6469	0.4192	0.3938	-0.4376
Total pigment												1	0.1702	0.1518	0.1158	0.1288	0.0856	0.2595	0.1196	0.0974	-0.1076
Proline content													1	0.9807	0.9911	0.9573	0.9454	0.9881	0.9627	0.9507	-0.9439
TSS														1	0.9937	0.9882	0.9509	0.9444	0.9961	0.9664	-0.9855
H2O2															1	0.9698	0.9642	0.9601	0.9832	0.9614	-0.9661
MDA																1	0.9212	0.9168	0.9914	0.9506	-0.996
SOD																	1	0.9122	0.9306	0.8585	-0.9361
POX																		1	0.9159	0.9105	-0.8949
CAT																			1	0.9727	-0.99
Peroxisome Abundance																				1	-0.9342
GY/m2																					1
# Extracted Correlation values of the PCA analysis for the susceptible genenotype (Line4)
	HSP70 gene	HSP90 gene	SOD gene	CAT gene	PEX11.3 gene	PEX11.4 gene	FIS1A gene	DRP5B gene	Chl a	Chl b	Cartenoides	Total pigment	Proline content	TSS	H2O2	MDA	SOD	POX	CAT	Peroxisome Abundance	GY/m2
HSP70 gene	1	-0.4553	0.3363	0.6072	-0.6313	0.8058	-0.6552	0.5781	0.2425	-0.3024	-0.6698	-0.2822	0.341	0.5238	0.5658	0.5003	0.526	0.6017	0.6642	0.5464	-0.6207
HSP90 gene		1	-0.8407	-0.8004	0.973	-0.8423	0.9497	-0.9788	0.7163	0.6964	0.7922	0.8478	-0.5259	-0.9107	-0.8798	-0.9638	-0.5108	-0.9562	-0.9621	-0.9731	0.9693
SOD gene			1	0.8027	-0.8503	0.7367	-0.8594	0.8308	-0.5844	-0.7165	-0.7737	-0.8005	0.6196	0.6596	0.9501	0.8493	0.6117	0.8989	0.8009	0.906	-0.8662
CAT gene				1	-0.8724	0.8112	-0.9126	0.8683	-0.3246	-0.6307	-0.9328	-0.724	0.8962	0.6768	0.8681	0.8417	0.4133	0.8996	0.8548	0.8609	-0.8683
PEX11.3 gene					1	-0.919	0.9938	-0.9924	0.543	0.6724	0.8621	0.799	-0.5837	-0.9058	-0.9336	-0.9685	-0.6029	-0.9907	-0.9946	-0.9888	0.9981
PEX11.4 gene						1	-0.9101	0.8686	-0.3519	-0.7586	-0.9175	-0.7842	0.5233	0.7312	0.8327	0.7948	0.505	0.8893	0.9087	0.8694	-0.9041
FIS1A gene							1	-0.9876	0.4776	0.6411	0.878	0.7672	-0.6455	-0.8884	-0.9512	-0.9685	-0.6222	-0.9956	-0.9888	-0.9854	0.9945
DRP5B gene								1	-0.5677	-0.6126	-0.8219	-0.7683	0.5905	0.9363	0.9191	0.9877	0.5933	0.9851	0.9927	0.9863	-0.9923
Chl a									1	0.6472	0.369	0.7774	-0.2148	-0.5174	-0.434	-0.5744	-0.0225	-0.5178	-0.4999	-0.5822	0.5337
Chl b										1	0.8282	0.9607	-0.5368	-0.3561	-0.6027	-0.5317	-0.0381	-0.6501	-0.605	-0.6535	0.6456
Cartenoides											1	0.8479	-0.8025	-0.5877	-0.8091	-0.7502	-0.2974	-0.8592	-0.8308	-0.8237	0.8434
Total pigment												1	-0.5943	-0.5578	-0.7103	-0.711	-0.1369	-0.7792	-0.7434	-0.7918	0.7776
Proline content													1	0.3357	0.6136	0.5678	0.0685	0.6328	0.55	0.5809	-0.575
TSS														1	0.8011	0.9466	0.6647	0.8835	0.9355	0.9	-0.9124
H2O2															1	0.9307	0.7489	0.9703	0.9128	0.964	-0.9498
MDA																1	0.6547	0.9759	0.9698	0.9828	-0.9772
SOD																	1	0.6477	0.6226	0.6519	-0.6445
POX																		1	0.9799	0.9954	-0.9952
CAT																			1	0.9767	-0.9929
Peroxisome Abundance																				1	-0.9944
GY/m2																					1
